# Supplementary material for: Brazilian silverside, Atherinella brasiliensis (Quoy & Gaimard,1825) embryos as a test-species for marine fish ecotoxicological tests
Source: PeerJ. 2021 Apr 14;9:e11214. doi: 10.7717/peerj.11214 (PMC8052962; doi:10.7717/peerj.11214)
Supplement: Supplemental Information 1 — Mortality and hatching of embryos exposed to different temperatures and salinities, and embryos exposed to SDS and zinc. [file peerj-09-11214-s001.xlsx]

## Sheet: Zinc test
Treatment(concentration)/ days of experiment	D1	D2	D3	D4	D5	D6	D7	D8	D8	D8	D9	D9	D9	D9	D10	D10	D10	D10	D11	D11	D11	D11	D12	D12	D12	D12	D13	D13	D13	D13
	V	V	V	V	V	V	V	V	ECLO	V Tot	V	ECLO	ECLO M	V Tot	V	Eclo	Eclo M	V Tot	V	Eclo	Eclo M	total live	live	hatching	hatching dead	total live	live	hatching	hatching dead	total live
R1 - 1	10	10	10	10	10	10	10	10	0	10	6	4	0	10	3	6	0	9	0	9	0	9	0	6	3	6	0	6	3	6
R2 - 1	10	10	9	9	9	9	9	9	0	9	7	2	0	9	1	8	0	9	0	9	0	9	0	9	0	9	0	9	0	9
R3- 1	10	10	10	10	10	10	10	10	0	10	9	1	0	10	2	8	0	10	0	9	1	9	0	7	3	7	0	7	3	7
R1- 10	10	8	8	8	8	8	8	8	0	8	7	1	0	8	3	5	0	8	0	8	0	8	0	8	0	8	0	9	0	9
R2- 10	10	9	9	9	9	9	9	9	0	9	8	1	0	9	4	5	0	9	0	9	0	9	0	9	0	9	0	9	0	9
R3- 10	10	10	10	10	10	10	10	10	0	10	10	0	0	10	6	4	0	10	1	9	0	10	0	9	0	9	0	9	0	9
R1- 100	10	9	9	9	9	9	9	8	0	8	7	0	1	7	3	2	2	5	0	3	2	3	0	0	5	0	0	1	4	1
R2- 100	10	10	10	10	10	10	10	10	0	10	10	0	0	10	3	6	1	9	0	2	6	2	0	0	8	0	0	0	8	0
R3- 100	10	8	8	8	8	8	8	8	0	8	6	0	0	6	1	1	4	2	0	0	6	0	0	2	0	2	0	0	2	0
R1- 1000	10	0	0	0	0	0	0	0	0	0	0	0	0	0	0	0	0	0	0	0	0	0	0	0	0	0	0	0	0	0
R2- 1000	10	0	0	0	0	0	0	0	0	0	0	0	0	0	0	0	0	0	0	0	0	0	0	0	0	0	0	0	0	0
R3- 1000	10	2	0	0	0	0	0	0	0	0	0	0	0	0	0	0	0	0	0	0	0	0	0	0	0	0	0	0	0	0
R1- 10000	10	0	0	0	0	0	0	0	0	0	0	0	0	0	0	0	0	0	0	0	0	0	0	0	0	0	0	0	0	0
R2- 10000	10	0	0	0	0	0	0	0	0	0	0	0	0	0	0	0	0	0	0	0	0	0	0	0	0	0	0	0	0	0
R3- 10000	10	0	0	0	0	0	0	0	0	0	0	0	0	0	0	0	0	0	0	0	0	0	0	0	0	0	0	0	0	0
R1- control	10	9	8	8	8	8	8	7	1	8	5	4	0	9	0	8	0	8	0	8	0	8	0	8	0	8	0	8	0	8
R2- control	10	9	9	9	9	9	9	9	0	9	6	1	1	7	0	7	0	7	0	7	0	7	0	7	0	7	0	7	0	7
R3- control	10	10	10	10	10	10	9	9	0	9	6	3	0	9	2	7	0	9	0	9	0	9	0	9	0	9	0	9	0	9

## Sheet: LC50
		LC50	calculated by priprobit
		SDS
		AB	CD	EF	media	standard deviation
	24h	1.31	1.31	1.31	1.31	0
	96h	1.138	0.924	1.187	1.083	0.139861
	12d	1.1	0.786	1.138	1.008	0.193194
		Zn
		A	B	C	media	standard deviation
	24h	136.31	212.39	316.234	221.645	90.3183
	96h	167.45	161.637	132.73	153.939	18.5961
	12d	10.125	17.2	10.6	12.6417	3.95477

## Sheet: SDS
Treatment/ days of experiment	D1	D2	D3	D4	D5	D6	D7	D8	D8	D8	D9	D9	D9	D9	D10	D10	D10	D10	D11	D11	D11	D11	D12	D12	D12	D12
	live embryos	live embryos	live embryos	live embryos	live embryos	live embryos	live embryos	live embryos	hatching	total live	live embryos	hatching	hatching dead	total live	live embryos	hatching	hatching dead	total live	live embryos	hatching	hatching dead	total live	live embryos	hatching	hatching dead	total live
R1 - Control	10	10	10	10	10	10	10	10	0	10	9	1	0	10	4	6	0	10	1	9	0	10	0	9	0	9
R1-Z0,04	10	10	10	10	10	10	10	10	0	10	10	0	0	10	5	5	0	10	1	9	0	10	0	10	0	10
R1-Z0,2	10	10	10	10	10	10	10	10	0	10	10	0	0	10	3	7	0	10	0	10	0	10	0	10	0	10
R1-Z1,0	10	10	9	7	7	7	7	7	0	7	7	0	0	7	3	4	0	7	1	6	0	7	0	7	0	7
R1-Z5,0	10	0	0	0	0	0	0	0	0	0	0	0	0	0	0	0	0	0	0	0	0	0	0	0	0	0
R2- Control	10	10	10	10	10	10	10	10	0	10	8	2	0	10	5	5	0	10	1	9	0	10	0	9	0	9
R2-Z0,04	10	10	10	9	9	9	9	9	0	9	9	0	0	9	4	5	0	9	1	8	0	9	0	9	0	9
R2-Z0,2	10	10	10	10	10	10	10	10	0	10	10	0	0	10	3	7	0	10	0	10	0	10	0	10	0	10
R2-Z1,0	10	10	8	6	6	6	6	5	0	5	5	0	0	5	2	3	0	5	1	4	0	5	0	5	0	5
R2-Z5,0	10	0	0	0	0	0	0	0	0	0	0	0	0	0	0	0	0	0	0	0	0	0	0	0	0	0
R3- Control	10	10	10	10	10	10	10	10	0	10	8	2	0	10	3	7	0	10	2	8	0	10	0	10	0	10
R3-Z0,04	10	10	10	10	10	10	10	10	0	10	10	0	0	10	6	4	0	10	0	10	0	10	0	10	0	10
R3-Z0,2	10	10	10	10	10	10	10	10	0	10	10	0	0	10	4	6	0	10	0	10	0	10	0	10	0	10
R3-Z1,0	10	10	9	8	8	7	7	7	0	7	7	0	0	7	4	3	0	7	2	5	0	7	0	7	0	7
R3-Z5,0	10	0	0	0	0	0	0	0	0	0	0	0	0	0	0	0	0	0	0	0	0	0	0	0	0	0

## Sheet: salinities at 28C(temp)
Treatment/days of experiment	D1	D2	D3	D4	D5	D6	D7	D8	D8	D9	D9	D9	D10	D10	D10	D10
	live embryos	live embryos	live embryos	live embryos	live embryos	live embryos	live embryos	hatching	total live	live	hatching	total live	live	hatching	hatching dead	total live
R1-S15	10	10	10	10	10	10	9	1	10	0	10	10	0	10	0	10
R2-S15	10	10	10	10	10	10	8	2	10	0	10	10	0	10	0	10
R3-S15	10	10	10	10	10	10	10	0	10	0	10	10	0	10	0	10
R4-S15	10	10	10	10	10	9	9	0	9	2	7	9	0	9	0	9
R1-S20	10	10	10	10	9	8	5	2	7	0	6	6	0	6	0	6
R2-S20	10	10	10	10	10	10	7	3	10	0	9	9	0	9	0	9
R3-S20	10	10	10	10	10	10	9	1	10	0	10	10	0	10	0	10
R4-S20	10	10	10	10	10	10	10	0	10	0	9	9	0	9	0	9
R1-S25	10	10	10	10	10	10	9	1	10	0	9	9	0	9	0	9
R2-S25	10	10	10	10	10	10	8	2	10	1	9	10	0	10	0	10
R3-S25	10	8	8	7	7	7	6	1	7	0	7	7	4	7	0	11
R4-S25	10	10	8	8	8	8	7	1	8	0	8	8	0	8	0	8
R1-S30	10	10	10	10	10	10	9	1	10	1	9	10	0	10	0	10
R2-S30	10	10	10	10	10	10	9	1	10	0	10	10	0	10	0	10
R3-S30	10	9	8	8	8	8	6	0	6	2	4	6	0	6	0	6
R4-S30	10	9	9	9	9	9	6	1	7	1	6	7	0	7	0	7
R1-S35	10	10	10	8	8	8	7	1	8	0	7	7	0	7	0	7
R1-S35	10	10	10	10	10	10	10	0	10	0	10	10	0	10	0	10
R1-S35	10	10	9	9	9	9	9	0	9	3	5	8	0	8	0	8
R1-S35	10	9	9	9	9	9	8	0	8	3	4	7	0	7	0	7

## Sheet: salinities at 25C (temp)
Treatment/days of experiment	D1	D2	D3	D4	D5	D6	D7	D7	D7	D8	D8	D8	D9	D9	D9	D9	D10	D10	D10	D10	D11	D12	D13
	live embryos	live embryos	live embryos	live embryos	live embryos	live embryos	live embryos	hatching	total live	live embryos	hatching	total live	live embryos	hatching	hatching dead	total live	live embryos	hatching	hatching dead	total live	hatching	hatching	hatching
R1-S15	10	10	10	10	10	10	10	0	10	10	0	10	8	2	0	10	1	9	0	10	9	9	10
R2-S15	10	10	10	10	10	10	10	0	10	10	0	10	10	0	0	10	8	2	0	10	3	7	10
R3-S15	10	10	9	9	9	9	9	0	9	9	0	9	7	2	0	9	1	8	0	9	9	9	9
R1-S20	10	10	10	10	10	10	10	0	10	10	0	10	10	0	0	10	1	9	0	10	10	10	10
S2-S20	10	10	10	10	10	10	10	0	10	10	0	10	9	1	0	10	5	5	0	10	6	10	10
R3-S20	10	10	10	10	10	10	10	0	10	10	0	10	7	3	0	10	2	8	0	10	9	10	10
R1-S25	10	10	10	10	10	10	10	0	10	10	0	10	5	5	0	10	0	8	0	8	8	8	8
R2-S25	10	10	10	10	8	8	8	0	8	8	0	8	5	3	0	8	0	10	0	10	10	10	10
R3-S25	10	10	10	10	10	10	10	0	10	10	0	10	6	4	0	10	3	7	0	10	8	10	10
R1-S30	10	10	10	10	10	10	10	0	10	10	0	10	9	1	0	10	2	8	0	10	10	10	10
R2-S30	10	10	10	10	10	10	10	0	10	10	0	10	8	2	0	10	6	4	0	10	9	10	10
R3-S30	10	10	10	10	10	10	10	0	10	10	0	10	8	2	0	10	3	7	0	10	10	10	10
R1-S30	10	10	10	10	10	10	10	0	10	10	0	10	10	0	0	10	3	7	0	10	9	9	10
R2-S30	10	10	9	9	9	9	9	0	9	9	0	9	9	0	0	9	2	7	0	9	9	9	9
R3-S30	10	10	10	10	10	10	10	0	10	10	0	10	8	2	0	10	3	10	0	13	10	10	10
